# Supplementary material for: Depletion of β1,6-N-acetylglucosaminyltransferase reduces E-selectin binding capacity and migratory potential of human gastrointestinal adenocarcinoma cells
Source: Neoplasia. 2024 Nov 14;59:101083. doi: 10.1016/j.neo.2024.101083 (PMC11609255; doi:10.1016/j.neo.2024.101083)
Supplement: Supplementary file 1 [file mmc1.xlsx]

## Sheet: O HT29
m/z	Charge	Composition	RT	GCNT3	GCNT3	GCNT3	NEG	NEG	NEG	Proposed Structure	unpaired ttest
675.247	-1	A(Hex)1 (HexNAc)1 (NeuAc)1	7.89889	0.000631897	0.000635544	0.000520225	0.000264629	0.000342398	0.00110032		0.925566
675.247	-1	B(Hex)1 (HexNAc)1 (NeuAc)1	8.81889	0.0240966	0.0369305	0.025156	0.0171373	0.0176024	0.020265		0.0697751
966.342	-1	(Hex)1 (HexNAc)1 (NeuAc)2	10.59	0.370218	0.387937	0.372668	0.20687	0.22624	0.211014		3.64503e-05
1040.38	-1	A(Hex)2 (HexNAc)2 (NeuAc)1	13.9544	0.00598338	0.00863699	0.00714293	0.00914075	0.00933801	0.0134003		0.100724
1040.38	-1	B(Hex)2 (HexNAc)2 (NeuAc)1	19.5022	0.00319635	0.00417231	0.00461793	0.00380575	0.00458911	0.00868649		0.340379
1186.44	-1	(Hex)2 (HexNAc)2 (Fuc)1 (NeuAc)1	10.9022	0.00252719	0.00277451	0.00197926	0.00512355	0.0052361	0.00663582		0.00389586
1227.46	-1	(Hex)1 (HexNAc)3 (Fuc)1 (NeuAc)1	9.62556	0.00164727	0.00308615	0.00280214	0.00410816	0.00393464	0.00435878		0.0237976
1331.47	-1	A(Hex)2 (HexNAc)2 (NeuAc)2	26.7989	0.502431	0.466976	0.511915	0.674073	0.667574	0.667344		0.000221584
1331.47	-1	B(Hex)2 (HexNAc)2 (NeuAc)2	28.8	0.00689665	0.00492966	0.00914181	0.00970662	0.00885209	0.00909328		0.147569
1477.53	-1	A(Hex)2 (HexNAc)2 (Fuc)1 (NeuAc)2	13.4333	0.00544586	0.00758724	0.00391182	0.00282862	0.00123487	0.00183471		0.0339593
1477.53	-1	B(Hex)2 (HexNAc)2 (Fuc)1 (NeuAc)2	15.6556	0.0115444	0.016319	0.00611828	0.00378994	0.00252025	0.001099		0.043831
1477.53	-1	C(Hex)2 (HexNAc)2 (Fuc)1 (NeuAc)2	16.1133	0.0239432	0.0247345	0.0138733	0.0108658	0.00651932	0.00525994		0.0267173
1477.53	-1	D(Hex)2 (HexNAc)2 (Fuc)1 (NeuAc)2	17.5767	0.0108859	0.0125695	0.0125673	0.0233505	0.0207051	0.0210199		0.000649366
821.36	-1	(Hex)1 (HexNAc)1 (Fuc)1(NeuAc)1	22.83	0.00150665	0.00246437	0.00159269	0.00368107	0.00320084	0.0042581		0.0126608
847.8	-2	(Hex)3 (HexNAc)3 (NeuAc)2	28.7	0.00628906	0.00672668	0.00811239	0.00334532	0.00383743	0.00409328		0.00515823
847.8	-2	(Hex)3 (HexNAc)3 (NeuAc)2	30.3	0.00493122	0.00343028	0.00383569	0.00264678	0.00191837	0.00193477		0.0202204
878.3	-1	(Hex)1(HexNAc)2 (NeuAc)1	10.4	0.00186101	0.001475	0.00110294	0.00217616	0.00196687	0.00161394		0.183484
895.4	-1	(Hex)2 (HexNAc)2 (Fuc)1	7.6	5.31545e-05	5.40785e-05	0.000154382	1.26848e-05	2.32828e-05	4.43945e-05		0.158085
993.39	-2	(Hex)3 (HexNAc)3 (Fuc)2(NeuAc)2	30.6	0.0153444	0.00738156	0.0113396	0.00898587	0.00885695	0.00591817		0.242597
1041.3	-1	(Hex)2 (HexNAc)2 (Fuc)2	7.5	0.000344879	0.000819926	0.000501543	5.93555e-05	0.000271959	0.000209236		0.0706394
1175.9	-2	(Hex)3 (HexNAc)4 (NeuAc)3	32.5	0.000221991	0.000358431	0.000947099	0.00802838	0.00523638	0.0108165		0.00985762

## Sheet: O GC5023
m/z	Charge	Composition	RT	GCNT3	GCNT3	GCNT3	NEG	NEG	NEG	Proposed Structure	unpaired ttest
530.209	-1	(Hex)1 (HexNAc)1 (Fuc)1	8.09	0.00151639	0.000729864	0.000518587	0.000984621	0.00058972	0.000377707		0.484219
587.231	-1	(Hex)1 (HexNAc)2	7.47778	0.000302785	9.8751e-05	0.000110761	0.000140615	9.11494e-05	5.43306e-05		0.346112
675.247	-1	A(Hex)1 (HexNAc)1 (NeuAc)1	7.81	0.00238798	0.000817474	0.000790571	0.00207531	0.00150316	0.000787873		0.857802
675.247	-1	B(Hex)1 (HexNAc)1 (NeuAc)1	8.62778	0.0170016	0.011572	0.0110153	0.0204352	0.0185769	0.013053		0.228259
733.288	-1	(Hex)1 (HexNAc)2 (Fuc)1	9.26667	0.00562539	0.00467103	0.00543403	0.0106975	0.0135526	0.00800755		0.0276463
749.283	-1	A(Hex)2 (HexNAc)2	8.13889	0.00177975	0.00104255	0.00142405	0.000686959	0.000565542	0.000488382		0.0193268
749.283	-1	B(Hex)2 (HexNAc)2	8.42222	0.000240841	0.000214262	0.000367405	0.00105535	0.00165907	0.00110938		0.00729153
878.326	-1	(Hex)1 (HexNAc)2 (NeuAc)1	10.1978	0.00408197	0.00308191	0.00439854	0.00229159	0.00279513	0.00193108		0.0320334
966.342	-1	(Hex)1 (HexNAc)1 (NeuAc)2	9.87444	0.20561	0.176328	0.209243	0.229915	0.237079	0.241253		0.0233887
1040.38	-1	A(Hex)2 (HexNAc)2 (NeuAc)1	13.5233	0.019617	0.0197761	0.0260902	0.0179308	0.0191326	0.0179607		0.183113
1040.38	-1	B(Hex)2 (HexNAc)2 (NeuAc)1	18.8467	0.00874375	0.00493229	0.00677867	0.00599818	0.00524899	0.00319906		0.220964
1040.38	-1	C(Hex)2 (HexNAc)2 (NeuAc)1	20.2711	0.00950715	0.00758366	0.00960263	0.070878	0.0852459	0.0690822		0.000212667
1098.42	-1	A(Hex)2 (HexNAc)3 (Fuc)1	7.93556	0.00184362	0.00108303	0.00174772	0.00444231	0.00536871	0.00340165		0.00990351
1098.42	-1	B(Hex)2 (HexNAc)3 (Fuc)1	11.3156	0.0026091	0.00221535	0.00289362	0.00313159	0.00355041	0.00305912		0.0537729
1114.42	-1	(Hex)3 (HexNAc)3	11.8311	0.00358357	0.00460205	0.00632586	0.00386679	0.00404896	0.0033999		0.265361
1186.44	-1	A(Hex)2 (HexNAc)2 (Fuc)1 (NeuAc)1	10.7944	0.00681174	0.00501735	0.0073261	0.0173329	0.0163758	0.0156706		0.000289518
1186.44	-1	B(Hex)2 (HexNAc)2 (Fuc)1 (NeuAc)1	20.2	0.00319183	0.00291952	0.00365723	0.0024069	0.00289544	0.00240254		0.0637427
1186.44	-1	c(Hex)2 (HexNAc)2 (Fuc)1 (NeuAc)1	23.5433	0.00465893	0.00453137	0.00560146	0.0145424	0.0176855	0.0153695		0.000396203
1243.46	-1	A(Hex)2 (HexNAc)3 (NeuAc)1	15.9267	0.00539479	0.00331874	0.00582379	0.00287914	0.00303753	0.00256659		0.0620967
1243.46	-1	B(Hex)2 (HexNAc)3 (NeuAc)1	21.8489	0.00216539	0.00150961	0.0020474	0.00339365	0.00316825	0.00310833		0.00390849
1331.47	-1	(Hex)2 (HexNAc)2 (NeuAc)2	25.3222	0.390954	0.441166	0.41495	0.326121	0.296088	0.31938		0.00400686
1389.52	-1	A(Hex)2 (HexNAc)3 (Fuc)1 (NeuAc)1	10.7767	0.0155706	0.0158106	0.0181552	0.0260884	0.0275146	0.0270032		0.000360773
1389.52	-1	B(Hex)2 (HexNAc)3 (Fuc)1 (NeuAc)1	24.6278	0.0104603	0.0143135	0.0142566	0.0106808	0.0122475	0.0100619		0.232259
1405.51	-1	A(Hex)3 (HexNAc)3 (NeuAc)1	20.9244	0.010858	0.00757491	0.00857457	0.00807098	0.00885538	0.00793763		0.519476
1405.51	-1	B(Hex)3 (HexNAc)3 (NeuAc)1	28.5522	0.00117489	0.000852726	0.00186923	0.0113243	0.0148518	0.0107991		0.00108224
1405.51	-1	C(Hex)3 (HexNAc)3 (NeuAc)1	24.4244	0.0136538	0.0130654	0.0141405	0.0118767	0.0132162	0.00991413		0.125034
1477.53	-1	A(Hex)2 (HexNAc)2 (Fuc)1 (NeuAc)2	14.6	0.0245887	0.0197981	0.0215144	0.0127424	0.0211472	0.0182401		0.180702
1477.53	-1	B(Hex)2 (HexNAc)2 (Fuc)1 (NeuAc)2	16.5	0.00204582	0.00132893	0.00251027	0.010859	0.0107295	0.0136203		0.000621968
1551.57	-1	A(Hex)3 (HexNAc)3 (Fuc)1 (NeuAc)1	16.2778	0.00115436	0.00120561	0.00108501	0.00221362	0.00119182	0.0023871		0.104906
1551.57	-1	B(Hex)3 (HexNAc)3 (Fuc)1 (NeuAc)1	16.8133	0.000514035	0.00133778	0.000848836	0.002144	0.00195537	0.00221263		0.00870285
1551.57	-1	C(Hex)3 (HexNAc)3 (Fuc)1 (NeuAc)1	17.7867	0.000393187	0.000248092	0.000219318	0.00439985	0.00554226	0.00393375		0.000835752
1551.57	-1	D(Hex)3 (HexNAc)3 (Fuc)1 (NeuAc)1	19.5244	0.000124946	0.000332184	0.000166616	0.00206168	0.00232581	0.00241238		7.46834e-05
1696.61	-1	A(Hex)3 (HexNAc)3 (NeuAc)2	27.8122	0.0464636	0.0488131	0.0435133	0.0306563	0.0295606	0.0263095		0.000981642
1696.61	-1	B(Hex)3 (HexNAc)3 (NeuAc)2	29.8822	0.00155012	0.00100663	0.00162416	0.0159899	0.0151105	0.015318		1.78587e-06
1696.61	-1	C(Hex)3 (HexNAc)3 (NeuAc)2	31.1989	0.00452977	0.00433822	0.00489954	0.0118802	0.0148846	0.0144757		0.000661162
885.328	-2	(Hex)4 (HexNAc)4 (Fuc)2	14.4733	0.0362554	0.00987782	0.00559916	0.00612938	0.00962396	0.00473582		0.34322
920.828	-2	A(Hex)3 (HexNAc)3 (Fuc)3 (NeuAc)1	20.2889	0.00539437	0.00625127	0.00529306	0.00507173	0.00405035	0.00365007		0.0560751
920.828	-2	B(Hex)3 (HexNAc)3 (Fuc)3 (NeuAc)1	21.1256	5.5899e-05	0.000117078	0.000132348	0.00440571	0.00387037	0.00422634		1.39074e-05
920.828	-2	C(Hex)3 (HexNAc)3 (Fuc)3 (NeuAc)1	25.5656	0.00365809	0.0044694	0.00471633	0.0123646	0.0115878	0.0127865		7.39929e-05
1030.37	-2	A(Hex)4 (HexNAc)4 (NeuAc)2	28.1856	0.00643675	0.00855946	0.00744275	0.00254427	0.00279663	0.00298323		0.00167848
1030.37	-2	B(Hex)4 (HexNAc)4 (NeuAc)2	28.9211	0.0068075	0.00945552	0.00530447	0.00419676	0.00302025	0.00397134		0.0522729
1030.37	-2	C(Hex)4 (HexNAc)4 (NeuAc)2	31.0144	0.00230804	0.00262026	0.00336319	0.00741093	0.00758646	0.0102955		0.00452038
1030.37	-2	D(Hex)4 (HexNAc)4 (NeuAc)2	31.74	0.00403917	0.00320119	0.00346585	0.00355464	0.00327128	0.00319893		0.44772
1030.37	-2	E(Hex)4 (HexNAc)4 (NeuAc)2	32.9044	0.00463892	0.00355378	0.00369781	0.0113476	0.0138968	0.0136178		0.000508248
1103.39	-2	(Hex)4 (HexNAc)4 (Fuc)1 (NeuAc)2	27.5133	0.00506458	0.00578206	0.00441243	0.0105843	0.0133034	0.0138451		0.00229676
1175.91	-2	A(Hex)4 (HexNAc)4 (NeuAc)3	33.0956	0.0321127	0.0434843	0.0347735	0.0121255	0.00305188	0.0147299		0.00554794
1175.91	-2	B(Hex)4 (HexNAc)4 (NeuAc)3	31.7422	0.0578827	0.0697163	0.0569266	0.0134523	0.00423172	0.0179665		0.00100209
1212.93	-2	(Hex)5 (HexNAc)5 (NeuAc)2	31.0022	0.00463705	0.00567432	0.00534815	0.0046192	0.0023176	0.00370446		0.085412

## Sheet: O PaCa5061
m/z	Charge	Composition	RT	GCNT3	GCNT3	GCNT3	NEG	NEG	NEG	Proposed Structure	unpaired ttest
675.247	-1	A(Hex)1 (HexNAc)1 (NeuAc)1	7.75556	0.00323243	0.0050329	0.00468539	0.00167136	0.00272977	0.00263557		0.0381241
675.247	-1	B(Hex)1 (HexNAc)1 (NeuAc)1	8.52111	0.0292855	0.0463218	0.0414807	0.0148755	0.0152642	0.0167125		0.0100963
966.342	-1	(Hex)1 (HexNAc)1 (NeuAc)2	9.56444	0.29214	0.292466	0.325829	0.322329	0.278725	0.304534		0.928376
1040.38	-1	A(Hex)2 (HexNAc)2 (NeuAc)1	13.34	0.0161852	0.0177327	0.0161964	0.0133344	0.0160901	0.0121771		0.089064
1040.38	-1	B(Hex)2 (HexNAc)2 (NeuAc)1	14.7644	0.00485062	0.00599815	0.00858214	0.00201653	0.00200859	0.00235016		0.0171981
1040.38	-1	C(Hex)2 (HexNAc)2 (NeuAc)1	18.4789	0.0156636	0.0172255	0.0126807	0.00950001	0.0129635	0.0100702		0.0639859
1040.38	-1	D(Hex)2 (HexNAc)2 (NeuAc)1	19.9933	0.0189879	0.0197823	0.0230086	0.00401261	0.00571733	0.0050044		0.000291837
1186.44	-1	A(Hex)2 (HexNAc)2 (Fuc)1 (NeuAc)1	8.73556	0.0115862	0.0133105	0.0144869	0.00405068	0.0039715	0.0035207		0.00041514
1186.44	-1	B(Hex)2 (HexNAc)2 (Fuc)1 (NeuAc)1	19.8567	0.0166473	0.0178493	0.0101815	0.0082729	0.00777817	0.00671366		0.0394689
1331.47	-1	A(Hex)2 (HexNAc)2 (NeuAc)2	27.8256	0.00562325	0.00499454	0.00494563	0.00624427	0.00611538	0.00768004		0.0525269
1331.47	-1	B(Hex)2 (HexNAc)2 (NeuAc)2	17.5922	0.0103689	0.0138195	0.0165354	0.00847129	0.0092456	0.00876185		0.0575729
1331.47	-1	C(Hex)2 (HexNAc)2 (NeuAc)2	24.6444	0.484077	0.356014	0.464034	0.55948	0.594621	0.564582		0.0285776
1477.53	-1	A(Hex)2 (HexNAc)2 (Fuc)1 (NeuAc)2	13.4956	0.00748859	0.00246869	0.00267439	0.00107106	0.0015832	0.00322088		0.270679
1477.53	-1	B(Hex)2 (HexNAc)2 (Fuc)1 (NeuAc)2	15.7444	0.0107985	0.0369929	0.00617102	0.00519137	0.00567044	0.00772271		0.287815
1477.53	-1	C(Hex)2 (HexNAc)2 (Fuc)1 (NeuAc)2	16.1522	0.0403486	0.0908059	0.013757	0.0171204	0.016021	0.0215821		0.255264
1696.61	-1	A(Hex)3 (HexNAc)3 (NeuAc)2	28.9278	0.00194852	0.00808981	0.00240452	0.0012186	0.00141084	0.00182219		0.250427
1696.61	-1	B(Hex)3 (HexNAc)3 (NeuAc)2	29.4867	0.00660762	0.00681342	0.00793527	0.00291181	0.00291607	0.00313611		0.000594631
1696.61	-1	C(Hex)3 (HexNAc)3 (NeuAc)2	30.8622	0.0138021	0.0197166	0.0113236	0.00746743	0.00568285	0.00748323		0.0344533
920.828	-2	(Hex)3 (HexNAc)3 (Fuc)3 (NeuAc)1	21.0244	0.0103582	0.0237353	0.0130884	0.0107604	0.011486	0.0102905		0.299168

## Sheet: N HT29
m/z	Charge	Composition	RT	GCNT3	GCNT3	GCNT3	NEG	NEG	NEG	Proposed Structure	unpaired ttest
941.3	-2	A(Hex)6 + (Man)3(GlcNAc)2	8.39333	0.00344811	0.00263883	0.00211088	0.00222883	0.00448204	0.001761		0.92613
941.26	-2	B(Hex)6 + (Man)3(GlcNAc)2	10.5	0.145061	0.115869	0.1276	0.151745	0.140193	0.149429		0.127666
860.29	-2	(Hex)5 + (Man)3(GlcNAc)2	10.2378	0.129153	0.105428	0.116783	0.13575	0.127632	0.132362		0.110688
779.24	-2	A(Hex)4 + (Man)3(GlcNAc)2	10.2189	0.0504164	0.0472076	0.0544559	0.0533052	0.0464619	0.045787		0.532516
779.24	-2	B(Hex)4 + (Man)3(GlcNAc)2	10.98	0.0396861	0.0313097	0.0384303	0.0363552	0.0449057	0.0424712		0.260675
1397.48	-1	A(Hex)3 + (Man)3(GlcNAc)2	11.0644	0.116749	0.100039	0.115306	0.140225	0.139936	0.138948		0.0056472
1397.48	-1	B(Hex)3 + (Man)3(GlcNAc)2	11.8333	0.0140572	0.0104677	0.00886092	0.00799807	0.0100656	0.00761387		0.208299
1022.31	-2	(Hex)7 + (Man)3(GlcNAc)2	11.52	0.00723504	0.00803331	0.00917475	0.0064126	0.00726284	0.00715729		0.125664
911.34	-1	(Hex)3 (HexNAc)2	13.7333	0.0091704	0.0107376	0.00830183	0.00840739	0.00978374	0.00859335		0.59893
1067.35	-2	(Hex)2 (HexNAc)3 (NeuAc)1 + (Man)3(GlcNAc)2	14.7711	0.00551212	0.00399249	0.00684083	0.00513278	0.00602165	0.00458581		0.83771
945.32	-2	A(Hex)3 (HexNAc)1 (NeuAc)1 + (Man)3(GlcNAc)2	14.9233	0.0074881	0.00695458	0.00824187	0.00753518	0.00809976	0.00805496		0.464709
945.32	-2	B(Hex)3 (HexNAc)1 (NeuAc)1 + (Man)3(GlcNAc)2	20.9022	0.00834947	0.00785774	0.00931632	0.00623114	0.00453022	0.0043422		0.0092595
1235.44	-1	(Hex)2 + (Man)3(GlcNAc)2	15.2133	0.0686167	0.0586283	0.0703318	0.051698	0.0545969	0.0549421		0.0330568
1140.33	-2	(Hex)2 (HexNAc)3 (Fuc)1 (NeuAc)1 + (Man)3(GlcNAc)2	17.2311	0.00632747	0.00746723	0.0067793	0.00567449	0.0081219	0.0064121		0.885901
1212.85	-2	A(Hex)2 (HexNAc)3 (NeuAc)2 + (Man)3(GlcNAc)2	17.6344	0.00821086	0.00521738	0.0108288	0.00807827	0.0104151	0.0087749		0.599551
1212.85	-2	B(Hex)2 (HexNAc)3 (NeuAc)2 + (Man)3(GlcNAc)2	23.37	0.0338079	0.0248484	0.0271076	0.023835	0.0226887	0.0206141		0.0949482
1111.87	-2	(Hex)2 (HexNAc)2 (Fuc)2 (NeuAc)1 + (Man)3(GlcNAc)2	17.9389	0.00915297	0.0169566	0.0225555	0.0185105	0.0195099	0.0212643		0.422845
1057.38	-1	(Hex)3 (HexNAc)2 (Fuc)1	18.5967	0.0577087	0.0465914	0.0544707	0.0456834	0.0472512	0.0416988		0.0948105
1038.83	-2	(Hex)2 (HexNAc)2 (Fuc)1 (NeuAc)1 + (Man)3(GlcNAc)2	19.0322	0.00915487	0.00803613	0.00968517	0.00953854	0.00850359	0.00843083		0.834673
1285.92	-2	A(Hex)2 (HexNAc)3 (Fuc)1 (NeuAc)2 + (Man)3(GlcNAc)2	20.3878	0.0128208	0.0111642	0.0117996	0.0137392	0.0137369	0.0110972		0.40688
1285.92	-2	B(Hex)2 (HexNAc)3 (Fuc)1 (NeuAc)2 + (Man)3(GlcNAc)2	25.7822	0.0571706	0.0393028	0.0425854	0.0362069	0.0374806	0.034089		0.135009
1184.35	-2	A(Hex)2 (HexNAc)2 (Fuc)1 (NeuAc)2 + (Man)3(GlcNAc)2	21.2267	0.00858526	0.00848974	0.0114182	0.0102745	0.0107526	0.00991558		0.456185
1184.35	-2	B(Hex)2 (HexNAc)2 (Fuc)1 (NeuAc)2 + (Man)3(GlcNAc)2	27.0711	0.0215394	0.0195115	0.0214053	0.020462	0.0187869	0.0214904		0.606173
1184.35	-2	C(Hex)2 (HexNAc)2 (Fuc)1 (NeuAc)2 + (Man)3(GlcNAc)2	28.3	0.0127257	0.00797159	0.00838829	0.00711137	0.00729642	0.0065075		0.151422
1184.35	-2	D(Hex)2 (HexNAc)2 (Fuc)1 (NeuAc)2 + (Man)3(GlcNAc)2	29.4122	0.0195671	0.0183994	0.0193001	0.019292	0.0169273	0.0198252		0.69253
1184.35	-2	E(Hex)2 (HexNAc)2 (Fuc)1 (NeuAc)2 + (Man)3(GlcNAc)2	31.0311	0.0124366	0.0243752	0.0155798	0.0163714	0.0152684	0.013891		0.564333
1111.35	-2	A(Hex)2 (HexNAc)2 (NeuAc)2 + (Man)3(GlcNAc)2	17.9622	0.00450392	0.0121223	0.0124145	0.0107084	0.0119628	0.0128885		0.460694
1111.35	-2	B(Hex)2 (HexNAc)2 (NeuAc)2 + (Man)3(GlcNAc)2	24.3089	0.0133189	0.0111346	0.0145831	0.0157404	0.0133606	0.0148215		0.253632
1111.35	-2	C(Hex)2 (HexNAc)2 (NeuAc)2 + (Man)3(GlcNAc)2	27.3544	0.00777463	0.00832578	0.00791953	0.0066802	0.00532021	0.00466005		0.0164716
1111.35	-2	D(Hex)2 (HexNAc)2 (NeuAc)2 + (Man)3(GlcNAc)2	28.2356	0.0268869	0.0179925	0.0185504	0.018047	0.0173442	0.018633		0.340523
885.7	-2	(Hex)1 (HexNAc)2 (NeuAc)2 + (Man)3(GlcNAc)2	14.0378	0.0733645	0.202929	0.108874	0.101022	0.111302	0.118939		0.66894

## Sheet: N GC5023
m/z	Charge	Composition	RT	GCNT3	GCNT3	GCNT3	NEG	NEG	NEG	Proposed Structure	unpaired ttest
974.352	-2	A(Hex)3 (HexNAc)2 (Fuc)1 + (Man)3(GlcNAc)2	7.91556	0.00713414	0.00635349	0.00786218	0.00865419	0.008641	0.0085024		0.0277199
974.352	-2	B(Hex)3 (HexNAc)2 (Fuc)1 + (Man)3(GlcNAc)2	11.4956	0.00332719	0.00498852	0.00515098	0.00582112	0.0101475	0.00791952		0.0653381
820.297	-2	A(Hex)2 (HexNAc)2 + (Man)3(GlcNAc)2	7.92667	0.00456179	0.00458489	0.00512848	0.00597826	0.00566114	0.00447029		0.284261
820.297	-2	B(Hex)2 (HexNAc)2 + (Man)3(GlcNAc)2	8.53889	0.00732846	0.00831191	0.00738014	0.0088176	0.00834769	0.00779837		0.210359
1235.44	-1	A(Hex)2 + (Man)3(GlcNAc)2	8.96556	0.003714	0.00344209	0.00221961	0.00287987	0.00217185	0.00185923		0.209441
1235.44	-1	B(Hex)2 + (Man)3(GlcNAc)2	11.5333	0.00325989	0.00364331	0.0021421	0.00442973	0.00243664	0.0035639		0.562454
1235.44	-1	C(Hex)2 + (Man)3(GlcNAc)2	15.0067	0.205044	0.177314	0.189069	0.18301	0.172235	0.178218		0.215956
901.32	-2	A(Hex)3 (HexNAc)2 + (Man)3(GlcNAc)2	8.13111	0.00404348	0.00333118	0.00481711	0.00659019	0.00565826	0.0054478		0.0296602
901.32	-2	B(Hex)3 (HexNAc)2 + (Man)3(GlcNAc)2	9.36333	0.0146675	0.0134016	0.014332	0.0220145	0.0224627	0.0216959		5.5454e-05
1047.34	-2	(Hex)3 (HexNAc)2 (NeuAc)1 + (Man)3(GlcNAc)2	10.1167	0.00693509	0.00578221	0.00711645	0.00857794	0.00827222	0.00951856		0.0178429
860.29	-2	(Hex)5 + (Man)3(GlcNAc)2	9.98556	0.0956686	0.0972955	0.108189	0.102862	0.117984	0.12743		0.126666
941.32	-2	(Hex)6 + (Man)3(GlcNAc)2	10.23	0.121606	0.093308	0.125933	0.099776	0.121277	0.131663		0.789851
893.23	-2	(Hex)3 (Fuc)1 + (Man)3(GlcNAc)2	10.6444	0.0191366	0.0167976	0.0177963	0.0226474	0.0219911	0.0188265		0.0755525
1397.49	-1	A(Hex)3 + (Man)3(GlcNAc)2	10.8833	0.116746	0.143655	0.110659	0.0927859	0.0993998	0.0986715		0.0611586
1397.49	-1	B(Hex)3 + (Man)3(GlcNAc)2	11.6033	0.0194813	0.0245639	0.013314	0.0152101	0.0132601	0.0110656		0.161649
872.81	-2	(Hex)3 (HexNAc)1 (Fuc)1 + (Man)3(GlcNAc)2	10.9344	0.00853048	0.00669199	0.0076653	0.00699409	0.00662542	0.00674324		0.195431
1022.34	-2	(Hex)7 + (Man)3(GlcNAc)2	11.2044	0.00987948	0.00604283	0.0105345	0.00564837	0.00677976	0.0059387		0.13469
1073.38	-1	A(Hex)1 + (Man)3(GlcNAc)2	11.4667	0.00617096	0.00791384	0.00463794	0.00333529	0.00418215	0.00496801		0.12065
1073.38	-1	B(Hex)1 + (Man)3(GlcNAc)2	12.2233	0.00986661	0.00989566	0.00967378	0.0055593	0.0070276	0.00571692		0.0013984
819.25	-2	(Hex)4 (Phos)1 + (Man)3(GlcNAc)2	16.8156	0.0341815	0.0195573	0.0340244	0.0264793	0.0102489	0.00420254		0.130746
1212.84	-2	(Hex)2 (HexNAc)3 (NeuAc)2 + (Man)3(GlcNAc)2	11.8767	0.0135697	0.0102521	0.0165649	0.024519	0.0218724	0.0219607		0.0099059
1140.92	-2	(Hex)2 (HexNAc)3 (Fuc)1 (NeuAc)1 + (Man)3(GlcNAc)2	12.7022	0.0230126	0.0177073	0.0223472	0.0236861	0.0244039	0.0251427		0.120286
1543.46	-1	(Hex)3 (Fuc)1 + (Man)3(GlcNAc)2	15.3967	0.00331986	0.00365895	0.00170685	0.00177897	0.00105032	0.00199095		0.125217
911.336	-1	(Man)3(GlcNAc)2	13.5489	0.00546938	0.00747819	0.00532493	0.0047489	0.00401467	0.00421605		0.0726548
1505.93	-2	(Hex)4 (HexNAc)5 (Fuc)1 (NeuAc)1 + (Man)3(GlcNAc)2	17.3078	0.010628	0.0117824	0.0109112	0.0110405	0.00891554	0.00905982		0.135217
1057.39	-1	(Fuc)1+(Man)3(GlcNAc)2	18.3211	0.0589387	0.0822982	0.05528	0.0589098	0.0586218	0.0588631		0.472388
1381.49	-1	(Hex)2 (Fuc)1+(Man)3(GlcNAc)2	19.2467	0.0100126	0.0149177	0.00865216	0.0102736	0.0101239	0.0117162		0.81591
1285.96	-2	A(Hex)2 (HexNAc)3 (Fuc)1 (NeuAc)2 + (Man)3(GlcNAc)2	14.4344	0.00649114	0.00746913	0.00381069	0.0119902	0.0101735	0.0104233		0.0160366
1285.96	-2	B(Hex)2 (HexNAc)3 (Fuc)1 (NeuAc)2 + (Man)3(GlcNAc)2	18.7222	0.0164632	0.0186469	0.022763	0.0455053	0.0420185	0.03648		0.00236019
1285.96	-2	C(Hex)2 (HexNAc)3 (Fuc)1 (NeuAc)2 + (Man)3(GlcNAc)2	23.9456	0.0436032	0.063617	0.0600942	0.0704564	0.049336	0.0405238		0.839749
1111.39	-2	A(Hex)2 (HexNAc)2 (NeuAc)2 + (Man)3(GlcNAc)2	16.6822	0.00499673	0.00551403	0.00379086	0.00463858	0.00523576	0.00351207		0.692904
1111.39	-2	B(Hex)2 (HexNAc)2 (NeuAc)2 + (Man)3(GlcNAc)2	22.5044	0.0105526	0.00935157	0.00817883	0.0115285	0.0102729	0.010074		0.199228
982.34	-2	(Hex)4 (HexNAc)2 + (Man)3(GlcNAc)2	10.1989	0.0123355	0.00847508	0.0109001	0.0124275	0.0153278	0.0161035		0.0632681
945.33	-2	(Hex)3 (HexNAc)1 (NeuAc)1 + (Man)3(GlcNAc)2	14.19	0.00431192	0.00289081	0.00578981	0.0111019	0.0118273	0.0125579		0.00131989
1559.52	-1	A(Hex)4 + (Man)3(GlcNAc)2	9.94556	0.0413899	0.0440737	0.049664	0.0364213	0.0446995	0.04879		0.711558
1559.52	-1	B(Hex)4 + (Man)3(GlcNAc)2	10.7744	0.0336226	0.0349923	0.0265753	0.0229026	0.0272954	0.024366		0.0774234

## Sheet: N PaCa5061
m/z	Charge	Composition	RT	GCNT3	GCNT3	GCNT3	NEG	NEG	NEG	Proposed Structure	unpaired ttest
860.297	-2	A(Hex)5 + (Man)3(GlcNAc)2	8.41222	0.00214145	0.00220597	0.00161538	0.00265798	0.00232035	0.00266926		0.0625713
860.297	-2	B(Hex)5 + (Man)3(GlcNAc)2	10.0222	0.091643	0.119836	0.104278	0.113158	0.116555	0.115281		0.30105
1397.49	-1	A(Hex)3 + (Man)3(GlcNAc)2	10.9267	0.0781557	0.0950004	0.0918621	0.104981	0.105335	0.11033		0.0272583
1397.49	-1	B(Hex)3 + (Man)3(GlcNAc)2	11.6456	0.00518291	0.00765768	0.00463726	0.00672179	0.00967376	0.00771738		0.156816
779.27	-2	A(Hex)4 + (Man)3(GlcNAc)2	9.99	0.0369164	0.0514356	0.0430564	0.0581989	0.0538134	0.052497		0.0722586
779.27	-2	B(Hex)4 + (Man)3(GlcNAc)2	10.8267	0.0253514	0.0375826	0.031132	0.0328162	0.0366582	0.036663		0.344581
941.323	-2	(Hex)6 + (Man)3(GlcNAc)2	10.2789	0.0659899	0.0719664	0.0818755	0.0862442	0.0774533	0.0733197		0.393666
1067.38	-2	A(Hex)2 (HexNAc)3 (NeuAc)1 + (Man)3(GlcNAc)2	10.3911	0.0041053	0.00441844	0.00267061	0.00322415	0.00365827	0.00157926		0.334543
1067.38	-2	B(Hex)2 (HexNAc)3 (NeuAc)1 + (Man)3(GlcNAc)2	14.0967	0.0060312	0.00737337	0.0071313	0.00546893	0.0052124	0.00764151		0.446282
1001.75	-2	(Hex)2 (HexNAc)1 (Fuc)1 (NeuAc)1 + (Man)3(GlcNAc)2	10.5044	0.00220263	0.00589056	0.00498447	0.00358729	0.00561259	0.00539168		0.71386
819.253	-2	A(Hex)4 (Phos)1 + (Man)3(GlcNAc)2	10.9633	0.00964836	0.0098248	0.00795112	0.00828794	0.00663904	0.00824591		0.153961
819.253	-2	B(Hex)4 (Phos)1 + (Man)3(GlcNAc)2	16.8444	0.00840922	0.00530406	0.00431261	0.00806857	0.00830287	0.00751582		0.194736
1140.41	-2	A(Hex)2 (HexNAc)3 (Fuc)1 (NeuAc)1 + (Man)3(GlcNAc)2	12.95	0.015186	0.0153176	0.0141951	0.0211456	0.0172664	0.0215044		0.022411
1140.41	-2	B(Hex)2 (HexNAc)3 (Fuc)1 (NeuAc)1 + (Man)3(GlcNAc)2	16.4167	0.0156878	0.015261	0.0153096	0.0132765	0.0144817	0.0148692		0.072013
1067.89	-2	(Hex)2 (HexNAc)3 (NeuAc)1 + (Man)3(GlcNAc)2	14.1078	0.0101593	0.0131423	0.0106016	0.00996957	0.00983463	0.012474		0.690562
1235.44	-1	(Hex)2 + (Man)3(GlcNAc)2	15.0844	0.0261854	0.03238	0.0230565	0.0270478	0.026325	0.0292144		0.916246
965.844	-2	(Hex)2 (HexNAc)2 (NeuAc)1 + (Man)3(GlcNAc)2	15.1656	0.00299804	0.00376746	0.0031595	0.00360226	0.00304542	0.00321839		0.94858
1213.44	-2	(Hex)2 (HexNAc)3 (Fuc)2 (NeuAc)1 + (Man)3(GlcNAc)2	18.3722	0.0111376	0.0107801	0.013346	0.0111144	0.0117533	0.0135016		0.748726
1322.98	-2	(Hex)3 (HexNAc)4 (Fuc)1 (NeuAc)1 + (Man)3(GlcNAc)2	16.54	0.00526114	0.00451612	0.00465935	0.00489601	0.0032005	0.00532003		0.646392
1219.45	-1	(Hex)4 (HexNAc)2 (Fuc)1	16.6344	0.00324034	0.00399221	0.00303393	0.00281247	0.00293328	0.00286249		0.132566
1285.96	-2	A(Hex)2 (HexNAc)3 (Fuc)1 (NeuAc)2 + (Man)3(GlcNAc)2	14.8233	0.0147572	0.0106892	0.0105097	0.016574	0.0182936	0.0182936		0.0187513
1285.96	-2	A(Hex)2 (HexNAc)3 (Fuc)1 (NeuAc)2 + (Man)3(GlcNAc)2	18.7656	0.0784219	0.0560817	0.0648839	0.0632654	0.0683768	0.0680338		0.989248
1285.96	-2	C(Hex)2 (HexNAc)3 (Fuc)1 (NeuAc)2 + (Man)3(GlcNAc)2	23.9944	0.0882858	0.0674696	0.088852	0.0539192	0.0500547	0.0491782		0.0132279
1468.53	-2	A(Hex)3 (HexNAc)4 (Fuc)1 (NeuAc)2 + (Man)3(GlcNAc)2	17.85	0.00545753	0.00361877	0.00419719	0.00391236	0.00481052	0.0046833		0.945772
1468.53	-2	B(Hex)3 (HexNAc)4 (Fuc)1 (NeuAc)2 + (Man)3(GlcNAc)2	21.4844	0.00791347	0.00732303	0.00797469	0.00588703	0.00537289	0.00467751		0.00400076
1468.53	-2	C(Hex)3 (HexNAc)4 (Fuc)1 (NeuAc)2 + (Man)3(GlcNAc)2	28.1478	0.00760614	0.00569904	0.00782616	0.00547037	0.00601088	0.00525136		0.108563
1079.9	-2	(HexNAc)4 (Fuc)1 (NeuAc)1 + (Man)3(GlcNAc)2	18.3633	0.00788361	0.00790188	0.00735107	0.00780211	0.00819558	0.0073519		0.826421
1038.87	-2	A(Hex)2 (HexNAc)2 (Fuc)1 (NeuAc)1 + (Man)3(GlcNAc)2	18.4544	0.0220666	0.020137	0.0210609	0.0223026	0.0224496	0.0260509		0.135401
1038.87	-2	B(Hex)2 (HexNAc)2 (Fuc)1 (NeuAc)1 + (Man)3(GlcNAc)2	23.9933	0.00607496	0.00483003	0.00468675	0.00591668	0.00451832	0.00543709		0.884194
1057.39	-1	(Fuc)1 + (Man)3(GlcNAc)2	18.4022	0.0296177	0.0335043	0.0273164	0.031035	0.0381964	0.0348228		0.173687
1221.43	-2	(Hex)3 (HexNAc)3 (Fuc)1 (NeuAc)1 + (Man)3(GlcNAc)2	18.7833	0.00463176	0.00307045	0.00328426	0.00490461	0.00522863	0.00504599		0.0483927
1381.49	-1	(Hex)2 (Fuc)1 + (Man)3(GlcNAc)2	19.3144	0.00501462	0.00635619	0.00442688	0.00506292	0.00544921	0.0068171		0.54875
1260.47	-1	(HexNac)1 (Fuc)1 + (Man)3(GlcNAc)2	19.9889	0.00470047	0.00414187	0.00473399	0.00584969	0.00603399	0.0054617		0.00795377
1184.42	-2	A(Hex)2 (HexNAc)2 (Fuc)1 (NeuAc)2 + (Man)3(GlcNAc)2	19.7722	0.012126	0.0108839	0.0107511	0.0137129	0.0165047	0.0149929		0.0141733
1184.42	-2	B(Hex)2 (HexNAc)2 (Fuc)1 (NeuAc)2 + (Man)3(GlcNAc)2	25.3133	0.0813188	0.0675133	0.079982	0.073418	0.06652	0.0660215		0.202428
1184.42	-2	C(Hex)2 (HexNAc)2 (Fuc)1 (NeuAc)2 + (Man)3(GlcNAc)2	28.5	0.0602679	0.0435522	0.0478732	0.0302734	0.0320918	0.0273011		0.0164597
1111.39	-2	(Hex)2 (HexNAc)2 (NeuAc)2 + (Man)3(GlcNAc)2	21.0522	0.0140588	0.0148021	0.014361	0.0188949	0.0182282	0.020809		0.00364063
937.334	-2	A(Hex)2 (HexNAc)1 (Fuc)1 (NeuAc)1 + (Man)3(GlcNAc)2	15.4822	0.00389179	0.00335717	0.00314764	0.00362609	0.00382848	0.00415756		0.20826
937.334	-2	B(Hex)2 (HexNAc)1 (Fuc)1 (NeuAc)1 + (Man)3(GlcNAc)2	21.4822	0.0048175	0.00492079	0.00345934	0.00423083	0.00398924	0.00352766		0.400379
1212.93	-2	A(Hex)2 (HexNAc)3 (NeuAc)2 + (Man)3(GlcNAc)2	16.08	0.0148649	0.0100717	0.0124019	0.0104987	0.0092258	0.0083608		0.111763
1212.93	-2	B(Hex)2 (HexNAc)3 (NeuAc)2 + (Man)3(GlcNAc)2	18.3767	0.0091705	0.00781685	0.00857267	0.0103937	0.0108914	0.0142602		0.0595175
1212.93	-2	C(Hex)2 (HexNAc)3 (NeuAc)2 + (Man)3(GlcNAc)2	21.6189	0.0128514	0.0116813	0.0104789	0.00797767	0.00805779	0.00604716		0.0104961
1395.89	-2	(Hex)3 (HexNAc)4 (Fuc)2 (NeuAc)1 + (Man)3(GlcNAc)2	21.8556	0.00591396	0.00661573	0.00609572	0.0059606	0.00675966	0.0065874		0.518
1204.93	-2	(Hex)1 (HexNAc)3 (Fuc)1 (NeuAc)2 + (Man)3(GlcNAc)2	24.68	0.0333681	0.0324906	0.0361108	0.0256495	0.0232431	0.0259758		0.00288944
1366.98	-2	A(Hex)3 (HexNAc)3 (Fuc)1 (NeuAc)2 + (Man)3(GlcNAc)2	22.8322	0.00347589	0.00255754	0.00262355	0.00279724	0.00408042	0.00274012		0.576969
1366.98	-2	B(Hex)3 (HexNAc)3 (Fuc)1 (NeuAc)2 + (Man)3(GlcNAc)2	25.6011	0.0052856	0.0039702	0.00518899	0.00489979	0.00437202	0.00373406		0.425447
1366.98	-2	C(Hex)3 (HexNAc)3 (Fuc)1 (NeuAc)2 + (Man)3(GlcNAc)2	27.3744	0.00622909	0.00918108	0.00588532	0.00874072	0.00801411	0.00700677		0.517843
1111.39	-2	A(Hex)2 (HexNAc)2 (NeuAc)2 + (Man)3(GlcNAc)2	22.5789	0.0145876	0.0140259	0.0144193	0.013977	0.0145052	0.0108292		0.344966
1111.39	-2	B(Hex)2 (HexNAc)2 (NeuAc)2 + (Man)3(GlcNAc)2	27.1156	0.00970732	0.0080839	0.00867609	0.00576735	0.00662195	0.00472798		0.0126254
